# Supplementary material for: Clinical Relevance of TP53 Mutation and Its Characteristics in Breast Cancer with Long-Term Follow-Up Date
Source: Cancers (Basel). 2024 Nov 21;16(23):3899. doi: 10.3390/cancers16233899 (PMC11640694; doi:10.3390/cancers16233899)
Supplement: Supplementary file 1 [file cancers-16-03899-s001.zip]

Archive with 1 entries (1 files):
- cancers-3251842-supplementary.pdf
